# Supplementary material for: Reconsidering the Tolerable Upper Levels of Zinc Intake among Infants and Young Children: A Systematic Review of the Available Evidence
Source: Nutrients. 2022 May 5;14(9):1938. doi: 10.3390/nu14091938 (PMC9102402; doi:10.3390/nu14091938)
Supplement: Supplementary file 1 [file nutrients-14-01938-s001.zip]

Archive with 1 entries (1 files):
- nutrients-1679471-supplementary.pdf
